# Supplementary material for: Spring-Induced Mechanical Strategy for High-Output, Flexible PAN-Based Piezoelectric Harvester
Source: Materials (Basel). 2026 Mar 9;19(5):1039. doi: 10.3390/ma19051039 (PMC12985653; doi:10.3390/ma19051039)
Supplement: Supplementary file 1 [file materials-19-01039-s001.zip]

Archive with 2 entries (2 files):
- materials-4145398-Supplementary Video S1.mp4
- materials-4145398-Supplementary Video S2.mp4
